# Supplementary material for: Provider and facility readiness for age-friendly health services for older adults in primary health care centres in southwest, Nigeria
Source: PLOS Glob Public Health. 2023 Aug 8;3(8):e0001411. doi: 10.1371/journal.pgph.0001411 (PMC10409274; doi:10.1371/journal.pgph.0001411)
Supplement: S1 Data — (XLSX) [file pgph.0001411.s003.xlsx]

## Sheet: AFHS Checklist
S1.1	S1.5	S1.6	S1.7	S1.8	S2.1	S2.2	S2.3	S2.4	S2.5	S2.6	S2.7	S2.8a	S2.8b	S2.9	S2.10	S2.11	S2.12	S2.13a	S2.13b	S2.14	S2.15a	S2.15b	S2.16	S2.17	S2.18a	S2.18b	S2.19a	S2.19b	S2.19c	S2.19d	S2.19e	S3.1	S3.2	S3.3	S3.4	S3.5	S3.6	S3.6a	S3.6b	S3.6c	S3.7	S3.8	S3.8_1	S3.8_2	S3.9	S3.9a	S3.9b	S3.9c	S3.10
2022-03-09	8	JT	OIC	5	2	2	2	2	2	2	2	1	Screening, counselling, medication and checkup every last Friday of the month	2	1	1	1	1	A reminder is sent to the patient	1	1	1	1	2	2		2					1	1	1	3	2	1		2		2	3			3				3
2022-03-04	5	VY	OIC	2	4	4	3	3	3	3	3	1	We assist them to collect card, we take them to consulting room to see doctor	2	1	1	3	3		1	1	1	1	2	2		2					1	3	1	3	1	1		2			3			1		1		1
2022-03-08	14	VY	OIC	0.5	3	3	3	3	3	3	3	1	We assist them with wheelchair to see the doctor. We assist those that walk with clutches	2	2	2	3	3		1	1	1	2	2	2	2	1	1	1	2	2	1	3	3	3	1	2		2			3			3				3
2022-03-21	6	OC	OIC	3	3	3	3	3	3	3	3	1	Lift them, bring them counselling assist them to walk	2	1	1	2	1	Phone call	1	1	2	2	2	2		2					1	3	3	3	3	3				1	3			3				3
2022-03-14	11	AO	OIC	8	3	3	3	3	3	3	3	1	Assist in walking to se the doctor	2	1	1	1	1		1	2		3	2	2	2	2				1	1	3	3	2	3	3			2	3	3			3				3
2022-03-18	7	JT	OIC	1	3	4	3	3	3	4	3	1	Assist them to see the doctor first before any other persons. Sometimes, help them to get their drugs if they can't	2	1	1	2	2		1	2		2	2	2		2	2	2	2	2	1	2	2	2	2	1	2	1	2	2	3			3				2
2022-03-24	1	VY	OIC	3	3	3	3	3	3	3	3	1	Assisting and giving them supportive care, emotional, physical care	2	1	1	3	3		1	1	1	1	2	1	They don't pay for card, and we give then some drugs for free	1	2	1	1	1	1	1	1	3	1	1	2	1	1	2	3			2	2	1	2	1
2022-03-21	2	VY	OIC	1	4	4	3	4	4	4	4	1	If they need help for movement we have wheelchair for easy movement. We also refer if necessary	2	1	1	3	3		1	2		2	2	2		1	2	1	2	2	1	1	2	2	1	2	2	1	2	2	3			2	2	1	2	2
2022-04-14	4	OC	OIC	1	3	3	3	3	3	3	2	2		2	1	1	1	1	Appointment card given to all patients	1	1	1	2	2	2		3					1	1	1	3	1	2	2	1	2	1	3			3				2
2022-03-28	3	OC	Staff Nurse Midwife	7.5	4	4	3	3	4	4	4	2	Check their vitals, see the doctor	2	1	1	2	3		1	1	1	2	2	3		3					1	1	2	2	1	1	2	1	2	1	3			2	1	1	2	1
2022-04-05	12	AO	OIC	4	4	3	4	4	3	3	3	1	Assist them in walking	2	1	1	1	1	Appointment card and tell their escort to bring them	2	1	1	2	2	3		1	2	2	1	1	1	1	2	3	1	1	1	2	2	1	3			3				1
2022-03-16	15	JT	OIC	2	4	4	3	3	3	3	3	1	Checking their BP and counselling them about drugs and its effects	2	1	1	2	2	Calls	1	1	1	2	2	2		2	2	2	2	2	1	1	3	3	1	1	2	1	2	1	3			3				3
2022-04-04	13	AO	OIC	2	4	4	3	3	4	4	4	2		2	2	1	1	1	Appointment card given to all patients	2	1	1	2	2	2		2					1	3	2	3	1	1	2	1	2	1	3			3				1
2022-03-08	9	JT	APEX CHO	3	4	4	4	4	4	3	3	2		2	2	2	3	3		1	1	1	2	2	2		2	2	2	2	2	1	2	2	3	1	1	2	1	2	2	3			3				2
2022-03-17	10	AO	OIC	2	4	3	3	3	3	3	3	2		2	1	1	1	2	For those of them that come with a relative, we tell them the next appointment date	1	2		2	1	2		2					1	3	3	3	1	3				2	3			3				3
[truncated: 84 more columns]

## Sheet: KAP
Facility_no	Type_Health_Provider	Date_Inter	Provider_code	Time_inter	k1.1	k1.2	k1.3	k1.4	k1.5	k1.6	k1.7	k1.8	k1.9	k1.10_A	k1.10_B	k1.10_C	k1.10_D	k1.10_E	k1.10_F	k1.10_G	k1.10_H	k1.10_I	k1.11_A	k1.11_B	k1.11_C	k1.11_D	k1.11_E	k1.11_F	k1.11_G	k1.11_H	k1.11_I	k1.12	k1.13_code	k1.13_answer	k1.14_A	k1.14_B	k1.14_C	k1.14_D	k1.14_E	k1.14_F	1.15.a	1.15.b	1.15.c	1.15.d	k1.15.e	k1.16_1	k1.16_2	k1.16_3	k1.16_4
8	Nurse	2022-03-10	08JT1	01:09:00	1	3	2	1	2	1	1	1	2	1	1	2	1	1	2	1	1	1	2	2	1	2	2	2	2	1	2	1	1	It serves as care for older adults	2	1	1	1	2	2	2	2	2	2	1	2	2	1	2
8	Nurse	2022-03-09	08JT2	12:20:00	1	3	2	1	2	2	1	1	2	1	1	2	1	1	2	1	3	1	2	2	1	2	2	2	1	1	2	1		Care for older adult, counselling and medications	2	1	1	1	2	2	1	2	2	2	2	2	1	1	2
8	Community Health Extension Worker	2022-03-09	08JT3	01:03:00	1	3	2	1	2	2	1	1	1	1	1	2	1	1	1	1	2	1	2	2	1	2	2	2	1	2	2	1	1	Caring for older adult, counselling and drugs	1	1	2	1	2	2	1	2	2	2	2	2	2	1	2
8	Doctor	2022-03-09	08JT4	01:59:00	1	3	2	1	2	2	1	1	1	2	1	2	1	1	1	1	1	1	2	1	1	2	2	1	1	2	2	1	1	Service rendered to elderly people to treat them or prevent diseases	1	1	1	2	2	2	2	2	2	2	1	2	2	1	2
8	CHEW	2022-03-09	08JT5	03:01:00	1	3	2	1	2	2	1	1	1	1	1	2	1	1	1	1	1	1	2	1	2	2	1	1	1	2	2	1	1	Taking care of older adults we treat them if need be	1	1	2	1	2	2	1	2	2	2	2	1	1	2	1
8	Pharmacist Assistant	2022-03-10	08JT6	02:18:00	1	3	1	1	2	2	1	1	2	1	1	2	1	1	2	3	1	1	2	1	1	2	2	2	2	2	2	2	2
8	Lab Scientist	2022-03-10	08JT7	01:45:00	1	3	2	2	1	2	1	1	1	1	1	2	1	1	1	1	1	2	2	1	2	2	2	2	1	1	2	1	2
11	Nurse	2022-03-14	11A01	11:00:00	1	2	2	1	2	2	1	1	2	1	1	2	2	1	2	1	1	2	2	1	1	2	1	2	1	2	2	2	2
11	Nurse/Midwife	2022-03-15	11A02	11:30:00	1	2	2	1	2	2	1	1	2	1	1	2	1	1	2	1	1	2	2	1	1	2	2	1	1	2	2	2	2
11	Doctor	2022-03-14	11A03	12:00:00	1	3	1	1	2	2	1	1	2	1	1	2	1	1	2	1	1	1	2	1	1	2	2	2	1	1	2	1	2	They involve free services and home care for elderly	1	1	2	1	2	2	2	2	1	2	2	2	2	1	1
11	Nurse/Midwife	2022-03-14	11A04	01:20:00	1	3	2	1	2	2	2	1	1	2	2	2	2	1	2	2	2	1	2	2	1	2	1	1	2	2	2	1	2	Care given to older adults in the community	2	1	2	1	2	1	2	2	2	1	2	2	2	1	2
11	Nurse	2022-03-15	11A05	11:00:00	1	3	2	1	2	2	1	1	2	1	1	2	1	1	2	2	2	1	1	1	1	2	2	1	2	2	2	2	2
11	CHEW	2022-03-15	11A06	02:00:00	2	3	2	1	2	2	1	1	2	1	2	2	2	1	2	2	2	1	2	1	1	2	1	2	2	1	2	2	2
11	CHEW	2022-03-15	11A07	12:50:00	1	3	1	1	1	1	1	1	1	1	1	1	1	1	1	1	1	1	2	1	1	2	1	2	2	1	2	2	2
11	M.O.H	2022-03-14	11A08	02:47:00	2	3	2	1	2	2	1	1	2	1	1	2	1	1	1	1	1	1	2	2	1	2	1	2	1	1	2	2	2
14	Nurse	2022-03-08	14VY1	10:00:00	1	3	2	1	2	1	1	1	1	1	1	2	1	1	1	1	1	1	2	1	2	2	1	2	1	1	2	2
14	Nurse/Midwife	2022-03-08	14VY2	10:24:00	1	2	2	1	2	2	1	1	2	1	1	2	1	1	2	1	1	1	2	2	1	2	2	1	1	1	2	2
14	Midwife	2022-03-08	14VY3	11:20:00	1	3	2	1	2	2	1	1	2	1	1	2	1	1	1	1	1	1	1	1	2	2	2	1	2	1	2	2
14	Midwife	2022-03-08	14VY4	12:30:00	1	3	2	1	2	2	1	1	2	1	1	2	1	1	1	1	1	1	1	1	2	2	2	2	2	1	2	2
14	Nurse	2022-03-08	14VY5	01:00:00	1	3	3	1	2	2	1	1	2	1	1	2	1	1	1	1	1	1	1	1	2	2	2	1	2	1	2	2
14	CHEW	2022-03-08	14VY6	02:15:00	1	3	2	1	2	2	1	1	1	2	2	2	1	1	1	1	2	1	2	1	1	2	2	1	1	2	2	1	2	General counselling,health caring, physical activity		1	1			1	2	2	2	2	1	1		1
14	CHEW	2022-03-08	14VY7	03:55:00	1	2	2	2	2	2	1	2	1	1	1	1	1	2	2	1	2	1	2	1	1	2	2	1	1	2	2	1	2	Games, story telling counselling, preventive education	1	1	1				2	2	2	2	1		1	1
14	Doctor	2022-03-08	14VY8	03:50:00	1	2	2	1	2	2	1	1	2	2	1	2	1	1	2	1	2	1	2	1	1	2	2	2	1	1	2	2
5	CHEW	2022-03-04	05VY1	12:05:00	1	3	2	1	2	2	1	1	2	1	1	2	2	2	2	1	1	1	2	2	1	2	1	2	1	1	2	1	2	We’ll be friends with them so they don't feel lonely	1					1	1	2	2	2	2			1
5	Doctor	2022-03-04	05VY2		1	3	1	1	2	2	1	1	2	1	1	2	1	1	3	1	1	2	2	2	1	1	2	2	1	1	2	1	1	Services that help improve their activities like exercise & healthy during managing new occurrences		1		1	1
5	CHEW	2022-03-04	05VY3	11:05:00	1	3	2	1	2	2	1	1	2	1	1	2	1	1	2	1	2	1	2	1	1	2	2	2	1	1	2	1	2	Home visit, engaging them in physical activities organising games for them, health talk on personal hygiene	1	1	1				2	2	2	2	1	1	1		1
5	Nurse	2022-03-04	05VY4	01:25:00	1	3	2	1	2	2	1	1	2	1	1	1	1	1	2	1	1	1	2	1	1	2	1	2	2	1	2	2
5	Nurse	2022-03-07	05VY5	01:50:00	2	3	2	1	2	2	1	1	2	1	1	2	1	1	1	1	1	1	1	1	1	2	2	2	1	2	2	2
5	NURSE/MIDWIFE	2022-03-08	05VY6		1	3	2	1	2	2	1	1	2	1	1	2	1	1	2	1	1	1	1	1	1	2	1	2	2	2	2	2
5	CHEW	2022-03-08	05VY7		1	3	1	2	2	2	1	1	1	1	1	2	1	1	2	1	1	1	2	1	1	2	2	1	1	2	2	1			1	1		1			2	2	1	2	2	1	1	1
5	Apex Nurse	2022-03-08	05VY8		2	3	1	1	1	2	1	1	2	1	1	2	1	1	2	1	1	1	2	1	1	2	2	2	1	1	2	2
6	Midwife	2022-03-21	06OC1	01:55:00	1	2	2	2	2	2	1	1	2	1	1	2	1	1	1	1	1	1	1	2	1	2	2	2	1	1	2	2
6	NURSE	2022-03-22	06OC2	11:20:00	1	3	1	1	2	1	1	1	1	1	2	1	1	1	2	1	1	1	2	2	1	2	1	1	1	2	2	2
6	Doctor	2022-03-21	06OC3	05:26:00	1	3	2	1	2	2	1	2	2	1	1	1	1	1	1	1	1	1	1	1	1	2	2	2	1	2	2	1	2	People trained to care for the particular age group 60 years and above		1	1	1			2	1	1	2	2	1			1
6	Doctor	2022-03-21	06OC4	03:28:00	1	3	2	1	2	2	2	1	2	1	1	2	1	1	1	1	1	1	1	1	1	1	2	2	2	2	2	1	2	When they are seen by gerontologist and services are accessible and comprehensive, social support, health care	1	1	1									1	1	1
6	Pharmacist	2022-03-22	06OC5	09:40:00	1	3	2	1	2	2	1	1	2	2	1	2	1	1	2	1	2	1	2	2	1	1	2	1	1	2	2	1	2	Nurse home care	1	1	1				2	2	2	1	2	3
6	Medical Laboratory Scientist	2022-03-22	06OC6	09:14:00	1	3	2	1	2	2	1	1	1	1	1	2	1	1	2	1	1	1	1	2	1	2	1	1	2	2	2	2
6	Laboratorist	2022-03-22	06OC7	10:35:00	1	3	2	1	2	2	1	1	2	1	1	2	1	1	2	1	1	1	2	2	1	2	2	1	1	1	2	2
15	Midwife/Reproductive Health Manager	2022-03-16	15JT01	12:56:00	1	3	2	2	2	1	1	1	2	1	1	1	1	1	2	1	1	1	1	2	1	2	1	2	2	1	2	1	1	Special care given to the aged people to make them belong to society emotionally physically rather than segregated	2	1	1	1	2	2	1	2	2	2	2	2	1	2	2
15	Doctor	2022-03-16	15JT02	01:03:00	1	3	2	1	2	2	1	1	2	1	1	2	1	1	1	1	1	2	1	2	1	1	2	2	1	2	2	1	2	Providing geriatric clinics	1	1	2	1	2	2	2	2	2	1	2	1	2	1	1
15	Pharmacist	2022-03-16	15JT03	02:05:00	2	2	2	2	2	2	1	1	2	1	1	2	1	2	1	1	1	2	2	2	2	2	2	2	2	1	2	2	2	Homecare for the aged. Health workers take care of them and give them drugs.	2	1	2	1	2	1	2	2	2	2	1	1	2	2	2
15	Midwife	2022-03-16	15JT04	01:01:00	2	3	2	1	2	2	1	1	2	2	1	2	1	1	2	1	1	1	2	1	1	2	2	2	1	1	2	1	1	Services that are rendered to older adults to support them	2	1	1	1	2		2	2	2	1		2	1	2	2
15	CHEW	2022-03-16	15JT5	01:44:00	1	3	2	2	2	2	1	1	1	1	1	2	1	2	1	1	1	1	2	2	1	2	2	2	1	2	2	1	1	Services rendered to older adults by caring for them, counselling them etc	2	1	1	1	2	2	2	1	2	2	2	2	2	1	2
15	Medical Laboratory Technician	2022-03-16	15JT6	12:59:00	1	3	1	2	2	2	1	1	1	1	1	2	1	1	2	2	3	2	2	2	1	2	2	2	1	2	2	2
15	CHO	2022-03-16	15JT7	12:38:00	1	3	2	1	2	1	1	1	2	1	1	2	1	1	1	1	1	1	2	2	2	2	2	2	1	1	2	1	1	Services provided to aged people to keep them fit to avoid loneliness	2	1		1	1		2	2	2	2	1		1		1
9	CHO	2022-03-08	09JT1	11:11:00	1	3	2	1	2	2	1	1	1	1	1	2	1	1	1	1	1	1	2	2	1	2	2	1	1	1	2	2
9	CHO	2022-03-08	09JT2	12:15:00	1	3	2	2	1	1	1	1	1	2	1	2	1	1	2	1	1	1	2	2	1	2	2	1	2	1	2	2
9	CHEW	2022-03-08	09JT3	01:09:00	1	3	2	1	2	2	1	1	2	1	1	2	1	1	1	1	2	1	2	1	2	2	1	1	2	1	2	1	1	Services given to elderly in order to make them feel among the society	1	1	1				2	2	2	2	1	2	2	2	2
9	CHO	2022-03-08	09JT4	03:07:00	1	3	2	1	2	2	1	1	2	1	1	2	1	2	2	1	2	2	2	1	1	2	1	1	2	2	2	1	2	Caring for older adult eg recreational centres counselling and giving them drugs	2	1	1	2	1	2	1	2	2	2	2	1		3
1	NURSE/MIDWIFE	2022-03-24	01VY1	11:30:00	1	3	2	2	2	2	1	1	2	1	1	2	1	1	2	1	1	1	2	1	1	2	2	2	1	1	2	2
1	NURSE/MIDWIFE	2022-03-24	01VY2	11:45:00	1	2	2	2	2	2	1	1	2	1	1	2	1	1	2	1	1	1	2	1	1	2	2	2	1	1	2	1	2	Counselling them on nutrition exercise lifestyle, preventive measure/ treatment against diseases	2	1	2	1	2	1	2	2	1	2	2	1	1	1	2
1	DOCTOR	2022-03-24	01VY3	10:55:00	1	3	2	1	2	2	1	1	1	1	1	2	1	1	1	1	1	1	1	1	2	2	1	1	2	2	2	2
1	NURSE/MIDWIFE	2022-03-24	01VY4	12:15:00	2	2	2	2	2	2	1	1	1	2	1	2	1	1	2	1	2	1	1	2	1	2	1	2	1	2	2	2
1	CHEW	2022-03-24	01VY5	12:25:00	1	3	2	1	2	2	1	1	2	1	1	2	2	1	2	1	1	1	2	1	1	2	2	1	2	1	2	1	2	Age-friendly services for old people's homes and recreational centres rehabilitation of old people's homes	2	2	1	1	2	1	1	2	2	2	2	2	2	2	2
1	NURSE/MIDWIFE	2022-03-24	01VY6	01:30:00	1	3	2	1	2	2	1	1	2	1	1	2	1	1	2	1	1	1	1	1	1	2	2	2	1	2	2	1	2	It encourages relationship/emotional support support their psychology counsel them on physical activities healthy living	2	1	2	1	1	2	1	2	2	2	2	1	1	1	1
1	CHEW	2022-03-24	01VY7	12:43:00	1	3	2	1	2	2	1	1	1	2	1	1	2	2	2	1	1	1	1	1	2	2	1	1	2	2	2	1	2	They are old people's homes	1	2	2	2	1	1	2	2	2	1	2	2	2	1	2
1	CHO	2022-03-24	01VY8	01:25:00	1	3	2	1	2	2	1	2	2	1	1	2	1	1	2	1	1	1	1	2	1	2	2	2	1	1	2	1	2	It is putting them together and providing social and dieting counselling	2	1	2	1	2	1	2	2	2	1	2	2	2	2	2
10	NURSE	2022-03-17	10AO1	12:05:00	1	3	2	1	2	2	1	1	2	1	1	2	1	1	2	1	1	1	2	1	2	2	1	2	1	1	2	2
10	CHO	2022-03-17	10AO2	12:30:00	1	1	1	2	1	1	1	1	1	1	1	2	1	1	2	1	1	1	2	1	1	2	1	1	2	2	2	1	2	Medical checkup, monitoring their use of drugs and talking to them about diet	1	1	1	2	2	2	2	2	1	2	2	1	1	1	2
10	NURSE/MIDWIFE	2022-03-17	10AO3	01:00:00	1	3	2	1	2	2	1	1	2	1	1	2	1	1	2	3	1	1	1	2	2	2	1	1	1	2	2	1	2	Aging home, social group, health talk	1	1	2	2	2	1	2	1	2	2	2	2	1	1	1
10	NURSE	2022-03-17	10A04	01:20:00	2	3	2	1	2	2	1	1	2	1	1	2	1	2	1	1	1	1	1	2	1	2	1	2	1	2	2	2
10	MEDICAL OFFICER	2022-03-17	10AO5	01:50:00	1	3	2	1	2	2	1	1	2	1	1	1	1	1	1	1	1	1	1	2	2	1	1	1	2	2	2	1	2	Age-friendly services are some home based care that they do for them	1	2	2	1	2	1	1	2	2	2	2	2	2	1	2
10	CHO	2022-03-17	10AO6	11:00:00	1	3	2	2	2	2	1	1	2	1	1	2	1	1	1	1	1	1	2	2	1	2	2	1	1	1	2	2
10	MEDICAL OFFICER	2022-03-18	10AO7	11:40:00	3	3	2	1	2	2	1	1	2	1	1	3	1	1	1	1	1	1	2	2	1	1	2	1	1	2	2	2
10	NURSE/MIDWIFE	2022-03-18	10AO8	12:15:00	1	3	2	1	2	2	1	1	2	1	1	2	1	1	2	1	1	1	2	1	1	2	1	2	2	1	2	1	2	They are geriatric homes for older people	1	1	2	2	2	1	2	2	2	2	1	2	1	2	2
7	DOCTOR	2022-03-18	07JT1	01:15:00	3	3	1	1	2	2	1	1	2	1	1	2	1	1	2	1	1	1	2	2	1	2	2	2	1	1	2	2
7	CHEW	2022-03-18	07JT2	01:37:00	1	3	2	1	2	2	1	1	2	1	1	1	1	1	2	1	1	1	2	2	2	2	2	2	1	1	2	2
7	MEDICAL LAB. TECHNICIAN	2022-03-18	07JT3	02:22:00	1	3	2	1	2	2	1	1	2	1	1	2	1	1	2	1	2	1	2	2	1	2	2	2	1	1	2	2
7	COMMUNITY HEALTH EXTENSION WORKER	2022-03-21	07JT4	08:40:00	1	3	2	2	2	2	1	1	1	1	1	2	1	1	1	1	1	1	2	1	1	2	2	2	1	1	2	2
7	COMMUNITY HEALTH EXTENSION WORKER	2022-03-21	07JT5	09:48:00	1	3	2	1	2	2	1	1	2	2	1	2	2	2	1	1	1	1	2	1	2	2	2	2	1	2	2	1	2	It's where the older adults are being cared for counselled, etc	2	1	1	1	2	2	1	2	2	2	2	1	1	2	2
7	COMMUNITY HEALTH EXTENSION WORKER	2022-03-21	07JT6	10:20:00	1	3	2	1	2	2	1	2	2	1	1	2	2	1	1	1	2	1	2	1	1	1	1	2	1	2	2	1	2	Caring of older adults and counselling in terms of healthy eating	2	1	1	1	2	2	1	2	2	2	2	1	2	2	2
7	DOCTOR	2022-03-25	07JT7	09:18:00	3	3	2	2	1	2	1	1	1	3	1	2	1	1	1	1	1	3	1	1	1	2	2	2	1	2	2	1	1	Services offered to old people, so they can lead a meaningful and productive life	1	1	2	1	2	2	2	1	2	2	2	1	1	2	2
7	NURSE/MIDWIFE	2022-03-25	07JT8	09:43:00	1	3	1	1	1	2	1	1	2	1	2	2	1	2	1	2	2	1	2	1	1	2	1	2	1	2	2	2
3	MEDICAL OFFICER	2022-03-25	03OC1	02:05:00	1	3	2	1	2	2	1	1	2	1	1	2	1	1	1	1	1	1	1	2	2	1	2	1	1	2	2	1	1	Services targeted to the health and well-being of the senior citizens	2	1	2	1	2	1	2	2	2	2	1	1	2	1	2
3	COMMUNITY HEALTH OFFICER	2022-03-25	03OC2	02:32:00	2	3	2	1	2	2	1	1	2	1	1	2	1	1	1	1	1	2	1	1	1	2	2	2	1	2	2	2
3	MIDWIFE	2022-03-28	03OC3	01:13:00	1	3	2	2	2	2	1	1	2	2	1	2	1	1	2	1	1	1	1	1	1	2	2	2	1	2	2	2
3	COMMUNITY HEALTH EXTENSION WORKER	2022-03-28	03OC4	01:34:00	2	3	2	2	2	2	1	1	2	1	1	2	2	1	2	1	1	1	1	2	1	2	1	2	1	2	2	2
3	COMMUNITY HEALTH OFFICER	2022-03-28	03OC5	02:07:00	2	3	2	1	2	2	1	1	2	1	1	2	1	1	1	1	3	1	1	2	1	2	2	2	1	1	2	1	2	Subsidised health services that have reduced waiting time and facility services should be free	2	1	2	1	2	1	2	2	1	1	1	2	2	2	2
3	COMMUNITY HEALTH EXTENSION WORKER	2022-03-28	03OC6	02:54:00	1	3	1	1	2	2	1	1	2	1	1	2	1	1	1	1	1	1	2	2	1	2	1	1	2	1	2	2
3	COMMUNITY HEALTH EXTENSION WORKER	2022-03-29	03OC7	11:54:00	1	3	2	1	2	2	1	1	2	1	1	2	1	1	1	1	1	1	2	2	1	2	2	1	1	1	2	1	2	To make older adults healthy, know do's and dont's of aged people. To know their conditions	2	2	2	1	2	2	2	2	1	2	1	1	2	2	2
3	NURSE/MIDWIFE	2022-03-29	03OC8	12:19:00	1	3	2	1	2	2	1	1	2	1	1	2	1	1	2	1	1	1	2	1	1	2	2	1	1	2	2	1	1	Giving the older adult the necessary care needed for them to cope with after the proc	2	1	2	1	2	1	2	2	2	1	2	2	2	2	2
2	NURSE/MIDWIFE	2022-03-21	02VY1	12:00:00	1	1	1	1	2	1	1	1	1	1	1	2	1	1	2	1	1	1	2	1	1	2	1	2	2	1	2	2
2	COMMUNITY HEALTH EXTENSION WORKER	2022-03-21	02VY2	12:20:00	1	3	2	1	2	1	1	1	1	1	1	1	1	1	1	1	1	1	1	1	1	2	2	2	1	2	2	1	2	They are old people homes	1	1	1	2	2	2	2	2	2	1	2	2	2	2	2
2	COMMUNITY HEALTH EXTENSION WORKER	2022-03-21	02VY3	12:35:00	1	3	1	2	1	2	1	1	2	1	1	2	1	1	1	1	1	1	2	1	1	2	1	2	2	1	2	2
2	COMMUNITY HEALTH EXTENSION WORKER	2022-03-21	02VY4	01:00:00	1	1	1	2	1	2	1	1	1	1	1	1	1	1	1	1	1	1	1	2	1	2	2	2	1	1	2	1	2	They are home visits and checking BP	2	1	1	2	2	1	1	2	2	2		2	2	1	2
2	NURSE	2022-03-21	02VY5	11:00:00	1	2	1	1	2	2	1	1	1	1	1	2	1	1	2	1	1	1	2	1	2	2	1	2	1	1	2	2
2	MEDICAL OFFICER	2022-03-21	02VY6	10:25:00	1	2	2	1	2	2	1	1	2	1	1	1	1	1	1	1	1	1	1	2	2	1	2	2	1	1	2	1	2	Making old people comfortable and make them less dependent on people	1	1	2	2	2	1	2	2	2	1	2	2	2	2	1
2	NURSE/MIDWIFE	2022-03-21	02VY7	10:30:00	1	2	2	1	2	2	1	1	2	1	1	2	1	1	2	1	1	1	1	1	2	2	2	2	1	1	2	2
2	COMMUNITY HEALTH OFFICER	2022-03-21	02VY8	02:10:00	1	3	2	1	2	2	1	1	2	2	2	2	2	1	2	1	2	1	1	1	2	1	2	2	1	2	2	1	2	Age friendly services for older adults are nurture checkups	1	2	1	1	2	2	2	2	2	2	1	1	2	1	2
6	COMMUNITY HEALTH OFFICER	2022-03-28	06OC8	10:47:00	1	3	2	1	2	1	1	1	2	1	1	2	1	1	2	1	2	2	2	1	2	2	2	2	1	1	2	1	2	Take care of elderly, provide for them	2	1	2	2	1	1	2	2	2	2	1	2	2	2	2
13	MEDICAL OFFICER	2022-04-04	13AO1	01:45:00	1	2	2	1	2	2	1	2	2	1	2	2	1	1	1	1	1	2	1	1	1	1	1	1	1	2	1	2
13	NURSE/MIDWIFE	2022-04-04	13AO2	01:39:00	1	3	2	1	2	2	1	3	2	1	2	2	1	1	2	2	1	2	1	1	2	2	1	1	2	2	2	2
13	COMMUNITY HEALTH EXTENSION WORKER	2022-04-04	13AO3	01:16:00	1	3	2	1	2	2	1	3	2	1	2	2	1	2	2	2	1	2	1	1	1	1	1	1	2	1	1	2	2	It's services rendered to older adults and how to relate to them	2	1	1	1	2	2	2	2	2	2	1
13	COMMUNITY HEALTH EXTENSION WORKER	2022-04-04	13AO4	01:41:00	1	3	1	1	1	2	1	3	1	1	1	2	1	1	2	1	1	2	2	1	2	1	1	1	2	1	2	2
13	NURSE/MIDWIFE	2022-04-04	13AO5	02:55:00	1	3	2	1	1	2	1	3	2	1	1	2	1	1	1	1	1	2	1	1	2	1	1	1	2	1	1	2
13	NURSE	2022-04-04	13AO6	02:49:00	1	3	2	1	2	2	1	3	2	1	2	2	1	1	2	2	1	2	2	1	2	1	1	2	1	2	1	2	2	Services that can be provided to older adults which can be on the community where they live or care home	1	1	2	2	1	2	2	1	2	2	2	2	2	2	2
13	COMMUNITY HEALTH OFFICER	2022-04-04	13AO7	03:31:00	2	3	2	1	2	2	2	3	2	1	2	2	1	2	2	1	1	2	1	1	1	1	2	2	2	2	1	2	2	They are old people's home where they can meet other people	2	1	2	1	2	1	2	2	2	1	2	1	2	2	2
13	MEDICAL OFFICER	2022-04-04	13AO8	03:50:00	2	3	2	1	2	2	2	3	2	1	2	2	1	1	2	1	1	2	1	1	1	1	1	1	2	2	1	2	1	Services provided by trained personnel to help old people achieve the nest of their living daily	1	1	2	2	2	1	2	2	2	2	1	2	2	2	1
12	MEDICAL OFFICER	2022-04-05	12AO1	01:05:00	2	3	2	1	2	2	1	1	2	1	1	2	1	1	1	1	1	1	2	1	1	1	2	2	1	2	2	2
12	COMMUNITY HEALTH EXTENSION WORKER	2022-04-05	12AO2	01:35:00	2	3	2	1	2	1	1	1	1	1	2	2	2	2	2	2	2	1	1	1	1	2	2	2	1	2	2	2
12	NURSE/MIDWIFE	2022-04-05	12AO3	01:50:00	2	3	2	1	2	2	1	1	2	1	1	2	1	1	2	1	1	1	2	2	1	2	2	2	2	2	2	2
12	NURSE/MIDWIFE	2022-04-05	12AO4	02:00:00	1	3	2	1	1	2	1	1	1	2	1	2	2	1	2	2	2	2	2	2	2	2	2	2	1	2	2	2
12	MIDWIFE	2022-04-05	12AO5	02:15:00	1	3	1	1	2	2	1	1	1	1	1	2	1	1	2	1	2	1	2	2	2	2	2	1	2	1	2	2
12	COMMUNITY HEALTH OFFICER	2022-04-05	12AO6	02:28:00	1	3	2	1	2	2	1	1	2	2	1	1	1	1	1	1	1	1	2	1	1	2	2	2	1	1	2	1	2	They are support groups formed for old people	2	2	1	1	2	1	2	2	2	1	2	2	2	2	2
12	COMMUNITY HEALTH EXTENSION WORKER	2022-04-05	12AO7	02:45:00	1	3	1	1	1	2	1	1	2	1	1	2	1	1	1	1	1	1	2	1	1	2	2	2	2	2	2	1	2
12	COMMUNITY HEALTH EXTENSION WORKER	2022-04-05	12AO8	03:00:00	1	3	1	1	2	2	1	1	1	2	1	2	1	1	2	1	2	1	2	2	1	2	2	2	2	2	2	2
4	COMMUNITY HEALTH EXTENSION WORKER	2022-04-07	04OC1	11:44:00	1	3	2	1	2	2	1	1	2	1	1	2	1	1	2	1	1	1	2	2	1	2	2	1	1	1	2	2
4	COMMUNITY HEALTH EXTENSION WORKER	2022-04-07	04OC2	12:13:00	1	1	1	1	2	2	2	1	2	2	1	2	1	1	1	1	1	1	2	1	1	2	2	1	1	2	2	2
4	MIDWIFE	2022-04-14	04OC3	12:33:00	1	3	2	2	2	2	1	1	1	1	1	2	1	1	2	1	1	2	2	1	1	2	2	2	1	1	2	2
4	MIDWIFE	2022-04-14	04OC4	02:04:00	1	3	1	1	2	2	1	1	2	1	1	2	1	1	3	1	1	1	2	2	2	2	1	1	1	1	2	2
4	COMMUNITY HEALTH EXTENSION WORKER	2022-04-09	04OC5	02:26:00	1	3	1	2	2	2	1	1	2	2	1	2	1	1	2	1	1	1	1	1	1	2	2	1	2	2	2	1	2	Old people home - socialise with their age categories to prolong their life work	2	1	1	2	2	1	2	1	2	2	2	1	1	1	1
4	MEDICAL OFFICER	2022-04-07	04OC6	02:45:00	2	3	2	1	2	2	1	1	2	1	1	2	1	1	2	1	1	2	2	1	1	2	1	2	1	2	2	1	2	Services that take into account age range of elderly possible physical diseases structural accommodation etc	1	1	2	1	2	2	2	1	2	2	2	2	2	2	1
4	COMMUNITY HEALTH OFFICER	2022-04-09	04OC7	12:49:00	1	2	2	1	2	2	1	1	3	1	1	1	2	2	1	1	1	1	2	1	1	2	1	2	1	2	2	1	2	It is a process giving them expert management	2	1	2	2	2	1	2	2	2	2	1	2	2	1	2
4	COMMUNITY HEALTH EXTENSION WORKER	2022-04-09	04OC8	01:23:00	1	3	2	2	2	1	1	1	1	1	1	1	1	1	1	1	2	2	2	1	1	2	1	2	2	1	2	1	2	To be friendly, take care of them, make them happy	2	1	2	2	2	2	2	2	2	2	1	2	2	2	2
9	COMMUNITY HEALTH EXTENSION WORKER	2022-03-22	09JT5	11:43:00	1	3	2	1	2	2	1	1	2	1	1	2	1	1	1	1	1	1	2	2	1	2	1	2	1	1	2	2
9	COMMUNITY HEALTH EXTENSION WORKER	2022-03-22	09JT6	12:20:00	1	3	1	2	1	2	1	1	2	1	1	2	1	1	2	1	1	2	2	2	1	2	2	2	2	2	2	1	2	It is services rendered to aged adults	2	1	2	1	1	2	1	2	2	2	2	1	2	2	2
9	DOCTOR	2022-04-11	09JT7	03:44:00	2	3	2	2	2	2	1	1	2	1	1	2	1	1	2	1	1	1	1	1	1	2	1	2	2	2	2	1	2	It can be services rendered to older adults	1	1	1	2	1	1	2	2	1	2	2	1	1	1	1
9	DOCTOR	2022-04-11	09JT8	04:12:00	2	3	2	2	2	2	1	1	2	1	1	2	1	1	3	1	1	1	2	2	2	2	2	2	1	1	2	1	2	It is services rendered to old adult, checking their BP, counselling them etc	2	1	1	1	2	2	2	2	2	2	1	1	2	2	1
8	MIDWIFE	2022-04-08	08JT8	09:45:00	1	3	2	1	2	2	2	1	2	1	1	2	1	1	1	1	2	2	2	2	1	2	2	2	2	1	2	1	2	It is services rendered to old adult, checking their BP, counselling them etc	2	1	1	1	2	2	2	2	2	2	1	1	2	2	1
15	OIC	2022-04-04	15JT8	12:55:00	1	3	1	2	2	2	1	1	2	1	1	2	1	1	1	1	1	1	2	1	1	2	1	2	1	2	2	2
[truncated: 53 more columns]
